# Supplementary material for: A simple method to assess and report thematic saturation in qualitative research
Source: PLoS One. 2020 May 5;15(5):e0232076. doi: 10.1371/journal.pone.0232076 (PMC7200005; doi:10.1371/journal.pone.0232076)
Supplement: S1 Datasets — (XLSX) [file pone.0232076.s001.xlsx]

## Sheet: Dataset 1
	Interviews in sequential order
	1	2	3	4	5	6	7	8	9	10	11	12	13	14	15	16	17	18	19	20	21	22	23	24	25	26	27	28	29	30	31	32	33	34	35	36	37	38	39	40
Theme/Code	IDI01A	IDI02A	IDI03A	IDI04A	IDI05A	IDI06 A	IDI07	IDI08 A	IDI09	IDI10A	IDI11A	IDI12A	IDI13A	IDI14A	IDI15A	IDI16A	IDI17A	IDI18A	IDI19A	IDI20A	IDI21A	IDI22A	IDI23A	IDI24A	IDI25A	IDI26A	IDI27A	IDI28A	IDI29A	IDI30A	IDI31A	IDI32A	IDI33A	IDI34A	IDI35A	IDI36A	IDI37A	IDI38A	IDI39A	IDI40A
Acknowledgment of risk	0	0	1	0	1	0	0	1	1	1	0	0	0	1	1	0	1	0	0	0	0	1	0	0	0	0	0	0	0	0	0	1	1	0	0	0	0	0	0	1
Age_Aging	1	1	1	1	1	1	1	1	1	1	1	1	1	1	0	1	1	1	1	1	1	1	1	1	1	1	1	1	1	1	1	1	1	1	1	1	1	1	1	1
All about the Benjamins	1	0	0	0	1	0	0	1	1	0	0	0	0	1	0	1	0	1	1	0	0	0	0	1	0	0	0	0	0	0	0	0	0	0	1	0	0	1	1	1
Alternative HC Resources	0	0	0	0	0	1	0	0	0	0	0	0	1	0	0	1	0	0	0	1	1	1	0	0	0	0	1	1	0	1	0	0	0	1	0	0	1	0	1	0
Bills_Cost	1	0	1	1	0	1	0	1	0	1	1	1	1	1	1	1	1	1	1	1	1	1	1	1	0	1	1	1	1	0	1	1	1	1	0	1	1	1	1	1
Celebrities_Famous role models	0	1	1	1	1	0	0	0	0	0	0	0	0	1	0	1	1	1	0	0	0	0	1	1	0	1	0	0	0	0	1	1	0	0	0	0	0	1	0	0
Cleanliness of facilities	0	0	0	0	0	0	0	0	0	0	0	0	0	0	0	0	0	0	0	1	0	0	0	1	0	0	0	0	1	0	1	0	0	0	0	0	0	0	0	0
Competence of providers	0	1	0	0	1	0	0	0	1	1	1	1	1	0	0	0	0	0	1	1	1	0	1	1	1	1	1	0	1	0	0	0	1	1	1	0	0	0	0	1
Confidentiality_Privacy	0	0	0	1	0	0	0	0	0	0	1	0	1	1	0	0	0	0	0	0	0	0	1	0	0	1	0	0	0	0	0	0	0	0	0	0	0	0	0	1
Continuity of care	0	0	0	0	1	0	0	0	0	0	0	0	0	1	0	0	0	0	0	0	1	0	0	0	0	1	0	0	0	1	0	0	0	0	0	0	0	0	0	0
Degrading	0	0	0	0	0	1	0	0	0	0	0	0	0	0	0	0	0	0	0	0	0	0	0	0	0	0	0	0	0	0	0	0	0	0	0	0	0	0	0	0
Denial	0	0	0	0	0	0	0	0	0	0	0	0	0	0	0	0	0	0	0	0	0	0	1	1	0	1	0	0	0	0	0	0	0	1	0	0	1	0	0	0
Denied requested services	0	0	0	0	0	0	0	0	0	0	0	1	0	0	0	0	0	0	0	0	0	0	0	0	0	0	0	0	0	0	0	0	0	0	0	0	0	0	0	0
Discomfort with procedures	1	1	1	1	1	1	1	1	1	1	1	1	1	1	1	1	1	1	1	1	1	1	1	1	1	1	0	1	1	1	1	1	1	1	1	1	1	1	1	1
Doctors do no good_some harm	0	0	0	0	0	0	0	0	1	1	1	1	1	1	0	1	1	1	1	0	0	0	0	1	1	1	1	0	0	0	0	1	1	0	1	0	1	0	1	1
Doctors help_Needed to get better	1	1	1	1	1	1	1	1	1	1	1	1	1	0	1	1	1	1	1	1	1	1	1	1	1	1	1	1	1	1	1	1	1	1	0	1	1	1	1	1
Effects on credit	0	0	0	0	0	0	0	0	0	1	0	0	0	0	0	0	0	0	0	0	0	0	0	0	0	0	0	0	0	0	0	0	0	0	0	0	0	0	0	0
Ego_Machismo_Male gender roles	0	1	1	1	0	1	1	0	1	1	1	1	1	0	0	1	1	1	1	0	1	0	1	1	0	1	1	1	1	1	1	1	0	1	1	0	0	1	0	0
Empathetic-helpful	0	0	1	1	1	1	0	1	0	1	0	1	1	0	1	0	0	1	1	1	1	1	1	0	1	1	1	1	1	1	1	1	1	1	1	1	1	0	0	1
Exercise contributes to health	0	0	0	0	1	0	0	1	0	0	0	0	0	0	0	0	0	0	0	1	1	0	0	0	0	0	1	0	0	0	0	0	1	0	0	0	0	1	0	0
Experimentation (e.g. Tuskegee)	0	0	0	0	1	0	0	0	0	0	0	0	0	0	0	0	0	0	0	1	1	0	0	0	0	0	0	1	0	0	0	0	0	0	0	0	1	0	0	0
Faith_Religion	0	1	1	1	1	0	0	0	1	1	0	1	0	0	1	0	0	0	0	0	0	0	0	1	1	1	1	1	0	0	0	1	0	1	1	0	0	0	0	0
Family history	1	1	1	1	1	0	1	0	1	0	0	1	0	0	1	0	1	0	0	0	1	0	0	1	0	1	0	0	1	1	1	0	1	1	0	1	0	0	0	1
Family motivates	1	1	1	1	1	1	1	1	1	0	1	1	1	0	0	1	1	0	1	0	1	0	1	1	0	1	1	1	1	1	0	0	1	0	1	0	0	0	0	1
Family structure	0	0	1	0	0	1	0	0	1	0	0	0	1	0	0	1	0	0	0	0	0	0	0	0	0	0	1	0	1	0	0	1	0	0	0	0	0	0	1	0
Fatalism_Don't care	0	1	0	0	1	1	0	1	1	1	1	0	1	0	1	0	0	1	1	1	1	0	1	1	1	0	1	1	0	1	0	1	1	0	1	0	1	1	1	1
Fear arrest	0	0	0	0	0	0	0	0	0	0	0	0	0	0	0	0	0	0	0	0	0	0	0	1	0	0	0	0	0	0	0	0	0	0	0	1	0	0	0	0
Fear of diagnosis	1	1	1	1	1	1	1	1	1	1	1	1	1	1	0	1	1	0	1	0	1	1	1	1	0	1	1	1	1	1	1	0	1	1	1	0	1	0	1	1
Follow-up	0	0	0	0	0	0	0	0	0	0	0	1	0	0	0	0	0	0	0	0	0	1	0	0	0	0	0	0	0	1	0	0	0	1	0	1	0	1	0	0
Forgetfulness	0	0	0	0	0	0	0	0	0	0	0	0	0	0	0	0	0	0	0	0	0	0	0	0	1	0	0	0	0	1	0	0	0	0	0	0	0	0	0	0
Generally satisfied w care	1	1	1	1	1	1	0	1	1	1	0	1	0	0	1	1	1	1	1	1	1	1	1	0	1	1	1	1	1	1	1	1	1	1	0	1	0	1	0	1
Generics	0	0	0	0	0	0	0	0	0	0	0	0	0	0	0	0	0	1	0	1	0	0	0	0	0	0	0	0	0	0	0	0	0	0	0	0	0	0	0	0
Get em while they're young	0	0	0	0	0	0	0	0	1	0	0	0	0	0	0	1	0	0	0	0	0	0	0	0	0	0	0	0	0	0	0	0	0	0	1	0	0	0	1	0
Given run-around	0	0	0	0	0	0	0	0	0	0	0	1	0	0	0	0	0	0	0	0	0	0	0	0	0	0	0	0	0	0	0	0	0	0	0	0	0	0	0	0
HC experience differ by ins status	1	1	1	1	1	1	0	1	0	1	1	1	1	0	1	1	0	0	1	1	1	1	1	1	1	0	1	1	1	0	1	0	0	0	0	1	1	0	1	1
HC experience differs by location	1	0	0	1	1	1	0	1	1	1	1	1	1	1	0	1	0	1	1	1	1	1	1	1	0	1	1	0	1	1	1	0	1	1	0	0	1	1	1	1
HC structural-policy issues	0	0	0	0	1	1	1	1	0	0	0	0	1	0	0	1	0	1	0	1	1	0	0	0	1	0	1	0	0	0	0	1	0	0	0	1	0	0	0	0
HC understaffed_overwhelmed	0	0	0	0	1	1	0	0	1	0	0	0	1	0	1	1	0	0	0	1	0	0	0	1	0	0	0	0	1	1	1	0	1	0	1	0	0	0	1	0
Health research	0	0	0	0	0	0	0	0	0	0	0	0	0	0	0	0	0	0	0	1	0	0	0	0	0	0	0	0	0	0	0	1	0	0	0	0	0	0	0	0
Home remedies	0	0	0	1	1	0	0	0	1	1	0	0	0	1	0	1	0	0	0	0	1	0	1	1	0	0	1	1	1	1	1	1	1	1	0	0	0	1	1	1
Homelessness	0	0	0	0	1	0	0	0	0	1	0	0	0	0	1	1	0	0	0	0	1	1	0	0	0	0	0	0	1	0	0	0	0	1	0	0	0	0	0	0
Homosexuality	1	0	0	0	1	0	1	0	0	1	0	0	1	0	0	0	0	1	1	0	1	0	1	0	0	0	0	0	1	1	0	1	1	0	1	1	0	1	0	0
If it ain't broke_I'm aiight	1	1	0	1	1	0	1	0	1	1	1	1	1	0	1	1	1	0	1	0	1	1	1	0	1	1	1	1	1	1	1	0	0	1	1	0	0	1	1	1
Incarceration	0	0	1	0	0	1	0	0	0	0	0	0	1	0	0	0	0	0	0	0	0	0	0	0	0	0	0	0	0	0	0	0	0	0	0	0	0	0	0	0
Insurance status	1	0	1	1	1	1	1	0	0	1	1	1	1	1	1	1	1	1	1	1	1	1	1	1	1	1	1	1	1	1	1	1	1	1	0	1	1	1	1	1
Invincibility	1	1	0	1	1	0	0	0	0	1	1	0	0	0	0	0	1	0	0	0	1	1	1	0	0	0	1	0	1	0	1	1	0	1	0	0	0	1	0	1
Judgement or distrust by providers	0	0	0	0	0	0	0	0	0	0	0	1	0	0	0	0	0	0	0	0	0	0	0	0	1	0	0	0	0	0	0	1	0	0	0	0	0	0	0	0
Keep info to self	0	0	1	1	0	0	0	0	0	0	1	1	0	1	0	1	1	0	0	0	0	0	0	0	0	0	0	0	0	0	0	0	0	0	0	0	0	0	0	0
Knowledge_Information	1	0	1	0	1	1	1	0	1	0	1	0	1	1	0	1	0	0	0	0	1	1	1	1	0	0	1	0	1	1	1	1	0	1	1	1	1	1	0	1
Lack of alternatives	0	0	0	0	0	0	0	0	1	0	0	0	0	0	0	0	0	0	0	0	0	0	0	0	0	0	0	0	0	0	0	0	0	0	0	0	0	0	0	0
Lack of professionalism_bad attitude	0	0	0	0	0	0	0	0	0	0	0	0	0	0	0	0	0	0	0	1	0	0	0	1	0	0	0	0	0	1	1	1	0	0	0	0	0	0	0	0
Laziness	0	1	0	0	0	0	0	0	0	0	0	0	0	0	0	0	0	0	0	0	0	0	0	1	0	0	0	0	0	0	0	0	0	1	0	1	0	1	1	0
Maintain-know about health	0	1	1	1	1	0	1	1	1	1	0	1	1	1	1	1	1	1	0	1	1	1	1	0	0	1	1	1	1	1	0	1	1	1	1	1	1	1	1	1
Medical errors	0	0	0	0	0	0	1	0	0	0	0	1	0	0	0	0	0	0	0	1	1	0	0	1	0	0	0	1	0	0	0	0	1	0	0	0	1	0	0	0
Medication Experiences	0	1	1	1	1	0	1	0	1	1	0	1	1	0	0	0	1	1	0	1	1	0	1	1	1	1	1	0	1	1	1	0	0	1	0	1	0	1	1	0
Not engaged or connected to pt	0	0	0	1	1	0	0	0	0	0	0	1	0	1	0	1	0	0	0	0	0	0	0	1	1	0	0	0	0	1	0	0	0	0	1	0	0	1	0	0
Pain	1	0	0	0	0	1	0	1	1	0	1	1	0	1	0	1	1	0	1	0	1	1	1	1	0	0	0	1	0	1	1	1	1	1	0	0	1	0	1	0
Past experience with HC	0	1	1	1	0	0	0	1	0	1	0	0	0	0	0	0	0	1	0	1	1	0	0	0	1	0	1	0	0	0	0	1	1	1	1	0	0	0	0	1
Peer experiences	0	1	1	1	0	1	1	1	0	1	1	1	1	1	0	1	1	1	0	1	1	0	0	1	1	0	1	1	0	1	0	1	0	1	0	0	1	1	1	0
Personal responsibility	0	1	1	1	1	0	0	1	1	1	0	0	1	1	1	1	0	0	1	1	1	0	1	0	0	1	1	1	1	1	0	1	1	1	1	0	1	1	0	0
PH education	1	1	1	1	1	1	1	1	1	1	1	0	0	1	1	1	1	1	1	1	1	1	1	1	1	1	1	1	1	1	0	1	1	1	1	1	1	1	1	1
PH Incentives	1	1	1	1	0	1	0	1	0	1	0	0	0	1	0	1	1	0	1	1	0	0	1	1	0	0	1	1	0	1	0	1	0	1	0	0	0	1	1	0
PH mobile_community outreach	1	1	1	1	1	1	0	1	0	1	1	1	0	1	0	1	1	1	1	1	1	1	1	1	1	1	1	0	1	1	1	1	1	1	0	1	1	0	0	0
PH scare tactics	0	0	0	1	1	1	0	1	0	0	1	0	0	0	1	0	0	0	0	0	0	0	0	1	0	1	0	1	1	0	1	1	0	0	1	1	0	0	0	1
PH tech_media	1	1	1	1	1	0	0	0	1	1	1	0	0	1	0	0	0	0	1	0	1	0	1	1	0	1	0	0	1	0	1	1	1	1	0	0	1	1	1	1
Preventive care good	0	1	0	1	1	0	1	1	1	1	1	1	1	1	0	1	1	0	1	1	0	1	1	0	0	0	1	1	1	1	1	0	1	1	1	0	1	1	1	1
Priorities	0	0	1	1	0	1	0	0	1	0	1	0	0	1	0	1	1	1	1	1	1	0	0	0	1	1	1	1	1	1	0	1	1	0	1	1	0	1	1	1
Procrastination	0	0	0	0	0	0	0	0	0	0	0	0	0	0	0	0	0	0	0	0	0	0	0	0	1	0	0	0	0	0	0	1	0	0	1	0	0	0	0	0
Protect others from infection	0	0	0	0	0	0	1	0	0	0	1	0	0	0	0	0	0	0	0	0	0	0	0	0	0	0	0	0	0	0	0	0	0	0	0	0	0	0	0	0
Race effects	1	1	1	1	1	1	1	0	1	1	0	1	0	1	0	1	1	1	1	1	1	1	1	1	1	1	1	1	1	1	1	0	1	1	1	1	1	1	1	1
Rapport (pos_neg)	1	1	1	1	1	1	0	1	1	1	0	1	0	1	1	1	1	0	1	1	1	1	1	1	1	1	1	1	1	1	1	1	1	1	1	1	1	1	1	1
ReachOneTeachOne	1	0	1	0	1	0	0	0	0	0	0	0	0	0	1	0	0	0	0	1	1	0	1	0	0	0	0	0	0	1	0	0	1	0	0	0	0	0	0	0
Referred_Bounced Around	0	1	0	0	0	0	0	0	1	0	0	0	0	0	0	0	0	0	0	0	0	0	0	0	0	0	0	0	0	1	0	0	0	1	0	0	0	0	0	0
Requirement, prerequisite, etc.	0	0	0	0	0	0	1	0	1	0	0	0	0	0	0	1	0	0	0	0	0	0	0	0	0	0	0	0	0	0	0	1	0	0	0	1	0	0	0	0
Resist taking	0	1	1	0	1	0	0	0	1	0	0	1	0	1	0	0	1	0	0	0	0	0	0	1	1	1	1	0	0	1	1	0	0	0	0	0	0	1	1	0
Rushed in_rushed out	0	0	0	0	0	0	0	0	0	1	0	0	1	1	0	1	0	0	1	0	0	1	0	1	0	0	0	1	1	1	0	0	1	0	0	0	1	1	1	1
Security at HC facilities	0	0	0	1	0	0	0	0	1	0	0	0	0	0	0	0	0	0	1	0	0	0	0	0	0	0	0	0	0	0	0	0	0	0	0	0	0	0	0	0
Seek patient consent	0	0	0	0	0	0	0	0	0	0	0	0	0	0	0	0	0	1	0	0	0	0	0	0	0	0	0	0	1	0	0	0	0	0	0	0	0	0	0	0
Self medication	1	0	1	1	1	1	0	0	1	1	1	0	0	1	0	1	0	1	1	0	1	1	0	1	1	0	1	1	1	1	0	0	1	0	1	0	0	0	1	1
SES affects health or HC	1	1	1	1	1	1	1	1	0	1	1	1	1	1	1	1	0	1	1	1	1	1	1	1	0	1	1	1	1	0	1	1	0	1	0	1	1	0	1	0
Severity of condition	1	1	1	0	1	1	0	1	1	1	1	1	0	1	1	1	1	1	1	1	1	1	1	1	0	1	1	1	0	1	1	0	0	1	0	1	0	1	1	1
Social pressure_influence	0	0	1	0	0	0	1	1	0	0	0	1	1	1	0	0	1	1	0	0	1	0	1	1	0	1	1	0	0	1	0	1	1	1	0	0	1	1	1	1
Stuck in ways_Habits	0	1	1	0	0	0	0	0	1	1	0	0	1	0	1	1	1	0	0	0	1	0	1	1	0	1	0	1	0	1	1	1	1	1	0	0	1	1	1	1
Time	1	0	0	1	0	1	1	0	1	0	0	1	0	0	0	1	1	0	1	0	0	0	0	0	1	1	0	1	1	1	0	0	1	1	0	0	1	0	1	1
Timeliness of HC seeking	0	0	0	1	1	0	0	0	1	1	1	1	1	0	1	1	0	0	1	0	1	0	1	1	0	1	1	0	1	1	0	1	0	1	0	0	0	0	0	1
Transportation_Access	1	0	1	0	0	1	0	0	0	0	1	0	1	1	1	1	1	1	1	1	1	1	1	1	1	1	0	0	1	0	1	1	0	1	0	1	1	0	1	1
Treat acute symptoms	0	0	0	0	0	0	0	0	0	1	1	0	0	0	0	0	0	0	0	0	0	0	0	0	0	0	0	1	0	1	0	0	0	0	0	0	0	0	1	0
Trust issues	1	1	0	0	1	1	1	1	1	1	0	0	0	0	0	0	0	1	0	1	1	0	0	1	1	1	1	1	1	0	0	1	1	0	0	0	0	1	1	1
Upbringing_How we came up	1	0	1	1	0	1	1	0	1	1	1	1	1	1	0	1	1	1	0	1	1	0	1	1	1	0	1	1	0	1	1	1	1	1	0	0	1	1	1	1
Violating	0	0	0	0	0	0	0	0	0	0	0	0	0	0	0	0	0	0	0	0	0	0	0	0	0	0	0	0	0	0	0	0	1	1	0	0	0	0	0	0
Visit causes stress	0	0	1	0	0	0	0	0	0	0	0	0	0	0	0	0	0	0	0	0	1	0	0	0	0	0	0	0	0	0	0	0	0	0	0	0	0	0	1	0
Waiting time	1	1	1	1	1	1	0	0	1	0	1	1	1	1	1	1	1	1	1	1	1	1	1	1	1	1	1	1	1	1	1	1	1	1	1	1	1	1	1	1
Want to live longer_fear death	0	1	1	1	1	1	0	1	1	1	1	1	1	1	1	1	0	1	1	1	1	0	1	1	1	1	1	1	1	1	1	1	1	1	1	1	0	1	0	0

## Sheet: Dataset 2
	Interviews in sequential order
	1	2	3	4	5	6	7	8	9	10	11	12	13	14	15	16	17	18	19	20	21	22	23	24	25	26	27	28	29	30	31	32	33	34	35	36	37	38	39	40
Theme/Code	A : FF_IDI01a_30 Sep 16	AK : OV_IDI01a_18 Oct 16	M : OA_IDI01a_31 Oct 16	N : OA_IDI01b_11 Nov 16	B : FF_IDI01b_07 Dec 16	AL : OV_IDI01b_9 Dec 16	Y : OS_IDI01a_30 Jan 17	AM : OV_IDI02a_31 Jan 17	C : FF_IDI02a_03 Feb 17	D : FF_IDI02b_06 Feb 17	AN : OV_IDI02b_15 Feb 17	Z : OS_IDI01b_19 Mar 17	AA : OS_IDI02a_20 Mar 17	AB : OS_IDI02b_21 Mar 17	O : OA_IDI02a_24 Mar 17	P : OA_IDI02b_24 Mar 17	AO : OV_IDI03a_6 Apr 17	AP : OV_IDI03b_7 Apr 17	Q : OA_IDI03a_18 Apr 17	R : OA_IDI03b_19 Apr 17	AC : OS_IDI03a_20 Apr 17	E : FF_IDI03a_31 May 17	F : FF_IDI03b_2 Jun 17	AD : OS_IDI03b_3 June 17_JT_RF	AQ : OV_IDI04a_7 Jun 17	G : FF_IDI04a_29 Jun 17	H : FF_IDI04b_30 Jun 17	AR : OV_IDI04b_1 Jul 17	S : OA_IDI04a_3 Jul 17	T : OA_IDI04b_10 Jul 17	AE : OS_IDI04a_10 Jul 17_JT_RF	AS : OV_IDI05a_12 Jul 17	AF : OS_IDI04b_19 Jul 17_JT_RF	U : OA_IDI05a_19 Jul 17_JT_RF	I : FF_IDI05a 20 Jul 17	AT : OV_IDI05b_26 Jul 17	V : OA_IDI05b_27 Jul 17_JT_RF	AG : OS_IDI05a_28 Jul 17	J : FF_IDI05b 9 Aug 17	W : OA_IDI06a_14 Aug 17_JT_RF	AH : OS_IDI05b_14 Aug 17	X : OA_IDI06b_15 Aug 17_JT_RF	K : FF_IDI06a 16 Aug 17	AU : OV_IDI06a 16 Aug 17	AI : OS_IDI06a_20 Aug 17	AV : OV_IDI06b 20 Aug 17	AJ : OS_IDI06b_31 Aug 17	L : FF_IDI06b 20 Oct 17
Abundance of caution	1	0	0	0	0	1	0	0	1	0	0	0	0	0	1	0	1	1	1	0	0	1	0	1	1	0	0	0	0	0	1	0	0	0	0	1	0	1	1	0	1	0	1	0	1	0	1	0
Access to care	0	0	0	0	0	0	0	0	0	0	1	0	0	0	0	0	0	0	0	0	0	0	0	0	0	0	0	0	0	0	0	0	0	0	0	0	0	0	0	0	0	0	0	0	0	0	1	0
Age	1	0	0	0	0	0	0	0	1	0	1	0	0	0	1	0	0	0	0	0	0	0	0	0	1	0	0	0	0	0	0	0	0	1	0	0	0	0	1	0	0	0	0	1	0	0	0	0
Altruism	0	0	0	0	1	0	0	0	1	0	0	1	0	0	0	1	0	1	0	0	0	0	0	0	0	0	0	0	0	0	0	1	1	0	0	0	1	0	0	0	0	1	0	0	0	0	0	0
Avoid info to protect peace of mind	1	0	0	0	1	0	0	0	1	0	1	0	0	0	0	1	0	0	1	0	0	0	0	0	0	0	0	0	0	0	0	0	0	0	0	0	1	0	0	0	1	0	0	0	0	0	0	0
Baby has Zika	1	1	0	1	0	0	0	1	0	0	0	0	0	0	0	0	0	0	1	0	0	0	0	0	0	0	0	1	0	0	0	0	0	0	0	0	0	0	0	0	0	0	0	0	0	0	0	0
Birth defect_disability	1	1	1	1	1	1	1	1	1	1	1	1	1	1	1	1	1	1	1	0	1	1	1	1	1	0	1	1	1	0	0	1	1	1	0	1	1	1	1	1	1	1	1	1	1	0	1	1
Can't decide for baby	0	1	0	0	1	1	1	0	0	0	0	0	0	0	0	0	0	0	0	0	0	1	0	0	0	0	0	1	1	0	1	0	0	0	1	0	0	0	0	0	1	0	1	0	0	0	0	0
Changes over time	1	1	1	0	0	0	0	0	1	0	1	0	1	0	0	1	0	0	0	0	0	0	0	0	0	0	0	1	1	0	0	0	0	1	1	1	1	0	0	0	1	0	0	1	0	0	1	0
Check w doctor	1	1	1	1	1	1	1	1	0	1	1	1	0	0	1	1	1	0	1	1	1	1	1	1	0	1	1	1	1	1	1	0	1	1	0	1	1	1	0	1	0	1	0	1	1	1	1	1
Child quality of life	0	0	0	0	0	0	0	0	0	1	0	0	0	0	0	0	0	0	0	0	1	1	1	0	0	1	0	1	0	0	1	1	0	0	0	1	1	0	1	1	1	0	0	0	1	1	1	1
Class of drugs	0	0	0	0	0	0	0	0	1	1	1	0	1	0	0	0	0	1	0	0	0	1	0	0	0	0	0	0	0	0	0	0	0	1	0	1	1	1	0	0	0	0	0	0	0	0	0	0
Confirm w second source	0	0	0	0	0	0	0	0	0	0	0	1	0	0	0	0	0	0	0	0	0	0	1	0	0	0	1	0	1	1	1	0	0	0	0	1	0	0	0	1	0	0	1	0	0	0	1	0
Conflicting info from different sources	0	0	0	0	0	0	0	0	0	0	1	0	0	0	0	0	0	0	0	0	0	0	0	0	0	0	1	1	1	0	0	1	1	0	0	1	0	1	0	0	1	0	1	1	1	0	0	0
Control	0	0	0	0	0	0	0	0	0	0	0	0	0	0	0	0	0	0	0	0	1	0	0	0	1	0	0	0	0	0	0	0	0	1	1	0	1	0	1	1	1	0	0	1	0	0	0	0
Death of child	1	0	1	1	1	0	1	1	0	1	1	0	1	0	1	0	0	0	0	1	1	1	0	1	0	1	1	1	1	1	0	0	1	1	1	0	0	0	0	1	0	1	0	0	1	0	0	0
Death of mother	0	0	0	0	0	0	0	0	0	0	0	0	0	0	0	0	0	0	0	1	0	0	0	0	0	0	0	0	0	0	0	0	0	0	0	0	0	0	0	0	0	0	0	0	0	0	0	0
Decision conflict	1	1	1	1	1	0	1	0	1	1	1	1	1	0	0	0	0	1	1	1	0	0	1	0	1	1	0	1	0	1	1	0	0	0	1	0	0	0	1	0	0	0	1	0	1	0	0	1
Defer decision to other	1	0	1	0	0	0	0	0	1	1	1	0	0	0	1	1	0	1	1	0	0	0	0	0	1	1	0	1	1	1	1	1	1	1	0	1	1	1	1	1	1	1	1	0	0	1	1	1
Didn't know I was pregnant	0	0	0	0	1	0	0	0	0	0	0	0	0	0	0	0	0	0	0	0	0	0	0	0	1	0	0	0	0	0	0	0	0	0	0	0	0	0	0	0	0	0	1	0	0	0	0	0
Didn't know it was risky	0	1	0	0	0	0	0	0	0	0	0	0	0	0	0	0	0	0	0	0	0	0	0	0	0	0	0	0	0	0	0	0	0	0	0	0	0	0	0	0	1	0	0	0	0	0	0	0
Doctor's approval	0	0	0	0	0	0	0	0	0	0	0	0	0	0	0	0	0	0	1	0	0	0	0	0	0	0	0	1	0	1	1	1	0	0	0	0	0	0	0	0	0	0	0	0	0	0	0	0
Doing own research	1	1	0	0	1	1	1	1	1	0	1	1	1	1	1	0	1	1	1	1	1	1	1	0	1	1	1	1	1	1	1	1	1	1	0	1	1	0	0	1	1	0	1	0	1	1	1	1
Drugs are drugs	0	1	0	0	1	0	1	1	1	1	0	0	0	1	0	0	0	0	0	0	0	0	0	0	1	0	0	1	1	0	0	0	1	1	0	0	0	0	0	0	0	1	0	1	1	1	0	1
Familiarity w risky thing	0	1	0	0	1	0	0	0	0	0	1	0	0	0	0	0	0	1	0	0	0	1	1	0	0	0	0	0	1	1	0	0	1	0	1	0	0	1	1	0	1	1	1	0	0	1	0	0
Family quality of life	1	0	1	1	1	0	0	0	1	1	0	0	1	0	0	0	0	1	0	0	1	1	0	0	0	1	0	1	1	0	0	0	1	1	1	1	1	0	1	0	1	1	0	0	0	1	0	0
Feeling uncertain about risk	1	0	0	0	0	1	0	1	0	0	0	0	0	0	0	0	0	0	0	0	0	0	0	0	0	0	0	0	0	0	0	0	0	0	0	0	0	0	0	0	0	0	0	0	0	0	0	0
Fertility issues	0	0	0	0	0	0	1	0	1	0	1	0	1	0	0	0	0	0	0	0	0	0	0	0	0	0	1	0	0	0	0	0	0	0	1	0	0	0	0	0	0	0	0	1	0	0	0	0
Fragile pregnant woman	0	0	0	0	0	0	0	0	1	0	1	0	0	0	0	0	0	0	0	0	0	0	0	0	1	0	0	0	0	0	0	0	0	0	0	0	0	0	0	0	0	0	0	0	0	0	0	0
Going against provider recs	0	0	0	0	0	0	0	0	1	0	1	0	0	0	0	1	0	0	0	0	0	1	0	0	0	0	1	1	0	0	0	0	0	0	0	0	0	0	0	0	1	0	1	0	0	1	1	0
Guilt	0	1	1	0	1	0	1	0	0	1	1	1	1	0	0	1	0	1	0	1	0	1	1	1	1	0	0	1	0	1	1	1	0	1	0	0	1	0	1	1	1	0	1	0	1	0	0	1
Hard to know unless in that situation	0	1	0	0	0	0	0	0	0	0	0	0	0	0	0	0	0	0	0	0	0	0	0	0	0	0	0	1	0	0	0	0	0	0	0	0	0	0	0	0	0	0	0	0	0	0	0	0
History of family_friends_peers	1	0	0	1	0	1	0	0	0	0	1	1	1	0	0	0	0	0	0	0	0	0	0	0	0	0	0	1	0	0	0	0	0	1	0	0	1	1	1	0	0	1	1	0	0	0	1	1
Hype	0	0	0	0	0	1	0	0	0	0	1	0	0	0	0	1	0	0	0	0	0	0	0	0	0	1	0	1	0	0	0	0	0	0	1	0	0	0	1	0	0	0	0	0	0	0	0	0
I wanted to	0	0	0	0	0	0	0	1	0	0	1	0	0	0	0	0	0	0	1	0	0	0	0	0	0	0	0	0	0	0	0	0	0	0	0	0	0	0	0	0	0	0	1	0	0	0	1	0
International norms	1	0	0	0	0	0	0	1	1	0	0	0	0	0	0	0	0	0	0	0	0	0	0	0	1	1	0	0	0	0	1	0	0	1	0	0	0	0	1	0	0	0	0	0	0	0	0	0
Invasion of privacy	0	0	0	0	0	0	0	0	1	0	0	0	0	0	0	0	0	0	0	0	0	0	0	0	0	0	0	0	0	0	0	0	1	0	0	0	1	0	0	0	0	0	0	0	0	1	0	0
I've cut everything else out	0	0	0	0	0	0	0	0	1	0	0	0	0	0	0	0	0	0	0	0	0	0	0	0	0	0	0	0	0	0	0	0	0	0	0	0	0	0	0	0	0	0	0	0	0	0	0	0
Judgment	1	0	1	0	1	1	0	1	1	0	1	1	1	0	1	1	0	0	0	0	0	0	0	0	1	1	0	1	0	0	0	1	0	0	1	1	1	0	1	0	1	0	1	0	0	1	1	0
King fetus_baby first	1	0	1	0	0	1	0	1	0	0	0	1	0	0	0	1	0	0	0	0	0	0	1	0	1	0	0	1	0	0	1	1	0	0	1	0	0	0	0	0	0	0	1	1	1	1	0	1
Lack of data	1	1	0	0	1	1	0	1	1	1	1	0	0	1	0	1	1	0	1	0	0	1	0	1	1	1	1	1	1	1	1	1	0	1	1	1	0	1	1	1	1	0	1	1	1	1	1	1
Lack of familiarity w risky thing	0	0	0	0	0	0	0	0	0	0	0	0	0	0	0	0	0	0	0	0	0	0	0	0	0	0	0	0	0	1	0	0	1	0	0	0	0	0	0	0	0	0	0	0	0	0	0	0
Life is life	0	0	1	0	1	1	0	1	0	0	0	0	0	1	1	0	0	0	0	0	0	0	0	0	0	0	1	0	0	0	0	1	0	0	0	0	0	1	0	0	0	1	0	1	0	0	0	0
Likelihood of exposure to other disease	0	0	0	0	0	0	0	0	0	0	0	0	1	0	0	0	0	0	0	0	0	0	1	0	0	0	0	0	0	0	0	1	0	0	1	0	0	0	0	0	0	0	0	1	0	0	0	0
Maintaining lifestyle_habits	1	0	0	1	0	1	0	0	1	0	1	0	1	0	0	1	0	0	0	0	0	0	0	0	0	1	0	1	0	1	0	0	1	0	1	0	0	0	1	0	1	0	1	1	1	0	1	0
Medical condition	0	0	1	0	1	0	0	0	1	0	1	1	1	0	0	1	0	1	0	0	0	0	0	0	1	0	1	1	0	1	0	1	0	1	1	1	0	0	0	0	1	0	0	1	0	0	0	0
Microcephaly	0	1	0	1	1	0	0	1	1	1	1	1	1	1	0	1	1	0	0	0	1	1	0	0	1	1	0	1	1	1	1	0	1	1	1	1	1	0	1	0	1	1	0	1	1	1	1	0
Misc neg outcome	1	0	1	0	0	0	0	1	1	1	1	0	1	0	0	1	0	0	0	0	0	1	1	1	1	0	0	1	1	1	0	0	1	0	1	0	0	0	0	1	0	0	1	0	0	0	1	0
Mom has to be ok	0	1	1	1	1	1	1	1	1	1	1	1	1	1	1	1	0	1	1	1	0	0	1	0	0	0	1	1	1	1	0	1	1	1	1	1	1	1	1	1	1	1	0	1	0	0	1	1
Neonatal death from Zika	1	1	0	0	0	0	1	0	0	1	0	0	0	0	0	0	0	0	0	0	0	0	0	1	0	1	0	0	1	0	0	1	0	1	0	0	1	0	0	1	0	1	0	0	1	1	1	1
No trust_confidence	1	1	1	0	0	1	0	1	1	0	1	1	0	0	0	1	0	0	1	0	0	0	1	0	1	0	1	1	0	0	0	0	0	0	0	0	0	0	0	1	1	0	1	0	1	0	0	0
Other people do it	0	0	0	0	0	0	0	0	0	0	0	0	0	0	0	0	0	0	0	0	0	0	0	0	0	0	0	1	0	0	0	0	0	1	0	0	0	0	0	0	0	0	0	0	0	0	0	0
Overabundance of info	0	0	0	0	0	0	0	0	1	0	0	0	0	0	0	0	0	0	0	0	0	0	0	0	0	0	0	0	1	0	0	0	0	0	0	0	0	0	0	1	1	0	0	1	0	0	0	0
Parity	0	1	1	0	0	1	0	1	1	1	0	0	0	0	0	0	0	0	0	0	0	0	0	0	0	0	0	1	0	1	0	0	0	0	1	1	1	0	1	1	1	0	0	1	0	0	0	1
Peace of Mind	1	0	1	1	1	0	0	1	1	0	1	0	0	0	1	0	1	0	0	0	0	0	0	0	0	1	0	0	1	0	0	1	1	1	1	1	0	0	1	1	0	0	1	0	1	1	0	1
Perfect pregnant woman	1	0	0	0	0	0	0	0	0	0	0	1	0	0	0	0	0	0	0	0	0	0	0	0	1	0	0	0	0	0	0	0	0	0	0	0	0	0	0	0	1	0	0	0	1	1	0	0
Possible vs definite exposure	1	0	1	0	0	0	0	0	1	0	1	0	0	1	0	0	1	0	0	0	0	0	0	0	0	0	0	0	0	0	0	0	0	0	1	0	0	0	0	0	1	0	1	0	0	0	1	1
Potential Zika exposure	0	0	0	0	0	0	0	0	0	0	1	0	0	0	0	0	0	0	0	0	0	0	0	0	0	1	0	0	0	0	0	0	0	0	0	0	0	0	1	0	0	0	0	0	0	0	0	0
Prevalence of Zika	1	0	1	1	1	1	1	1	1	1	1	1	1	1	1	1	1	1	1	0	1	1	0	1	1	1	0	1	1	1	0	1	1	1	1	1	1	0	1	1	0	1	1	1	1	0	1	1
Probability of good outcome	1	1	0	0	1	1	0	0	1	0	0	1	0	0	1	0	0	0	0	0	0	0	1	0	1	0	1	1	0	0	0	1	1	1	1	0	0	0	0	0	1	0	0	0	0	1	1	1
Profession	0	0	0	0	0	0	0	1	0	0	0	1	0	1	0	0	0	0	0	0	0	0	1	1	1	0	0	1	0	0	0	0	1	0	1	1	0	1	1	0	1	0	0	0	0	1	0	1
Reduced discomfort	1	1	0	0	0	1	0	1	0	1	1	0	0	0	0	0	0	1	0	0	0	0	0	0	0	0	0	0	0	1	0	1	0	1	0	1	0	1	0	0	0	0	1	0	1	1	0	0
Regret avoidance	0	1	0	1	0	1	0	1	1	1	1	0	1	1	1	1	0	0	1	0	0	0	0	0	1	0	0	1	0	1	0	1	0	1	0	1	1	0	1	1	0	0	0	1	1	0	1	0
Religious beliefs	0	0	0	0	1	0	0	0	0	0	0	0	0	0	1	0	0	0	0	0	0	0	0	0	0	0	0	0	0	0	0	0	0	0	0	0	0	0	0	0	0	0	0	0	0	0	0	0
Right to choose	1	1	0	0	1	0	1	0	1	1	1	1	1	1	1	1	0	0	0	0	0	0	0	0	1	1	0	1	1	1	1	1	1	1	1	1	1	0	1	1	1	0	1	0	1	1	1	1
Risk mitigation thru dosing	1	1	1	0	1	1	1	1	1	1	0	1	1	0	1	1	0	1	0	0	1	1	0	0	1	0	1	1	1	1	1	1	0	1	1	1	1	1	1	0	1	0	1	0	0	1	1	1
Risk of bug spray	0	0	0	0	0	0	0	0	0	0	0	0	0	0	0	0	0	0	0	0	0	0	0	0	0	0	0	0	0	0	0	0	0	0	0	0	0	0	0	1	0	0	0	0	1	0	0	0
Risk of severe disability given diagnosis	1	1	0	1	1	1	1	1	1	1	1	1	1	0	0	1	1	1	0	0	0	1	1	1	1	1	0	1	1	1	0	1	1	1	1	1	1	0	1	1	1	0	1	1	1	1	0	1
Sense of preparedness	0	0	0	1	1	1	0	0	0	1	0	0	1	0	0	0	1	1	0	0	1	0	1	0	0	1	0	1	0	1	0	1	0	1	0	1	0	1	1	1	1	1	1	1	0	0	1	1
Severity of negative outcome	0	1	1	1	1	1	1	1	0	1	0	1	0	0	1	0	1	1	1	0	0	1	1	0	0	0	0	1	0	0	1	1	0	1	1	1	1	0	1	1	1	0	1	1	1	1	1	1
Short term vs long term	0	0	0	0	0	0	0	1	1	0	0	0	0	0	0	0	0	0	0	0	0	0	0	0	0	0	0	0	0	0	0	0	0	1	0	0	1	0	0	0	0	0	0	0	0	0	1	0
Side effects	1	1	1	0	1	1	1	1	1	0	0	1	0	0	0	0	1	1	1	1	0	1	0	0	1	1	0	1	1	1	0	1	1	1	0	1	0	0	0	1	1	0	1	1	0	1	0	1
Specific questions that need answers	1	1	1	1	1	1	1	1	1	1	1	1	0	0	1	1	1	1	1	0	1	1	1	1	1	1	0	1	1	1	1	1	1	1	1	1	1	1	1	1	1	1	1	1	1	1	1	1
Suffer through it	0	1	1	1	1	1	1	1	1	1	0	0	1	1	1	1	1	1	1	1	0	1	1	1	1	1	1	1	1	1	1	1	1	1	0	1	1	0	0	1	1	1	1	1	1	1	0	1
Timing during pregnancy	0	1	0	0	1	0	0	0	1	0	0	0	1	0	0	0	0	1	0	0	0	1	0	0	1	0	0	1	0	1	0	0	0	1	1	0	1	0	0	0	0	1	1	0	0	1	0	0
Trust your gut	0	1	0	1	1	0	0	0	1	0	1	0	0	1	0	0	0	1	0	1	1	0	1	0	0	1	0	1	0	1	0	1	0	0	0	0	0	0	0	0	0	0	1	0	0	0	0	0
Trust_confidence	1	0	1	1	1	1	0	1	1	1	1	1	0	0	1	1	1	0	0	0	1	0	0	1	0	0	0	1	1	1	1	0	1	1	1	1	1	1	1	1	0	1	1	1	1	1	1	1
Uncertain and delayed onset	1	0	1	0	0	1	0	0	1	0	0	0	1	0	0	0	0	0	0	0	1	1	0	1	0	0	0	0	0	1	0	0	0	0	1	1	0	0	1	1	1	0	0	1	0	1	0	0
Unknown probability of risk	1	1	1	0	1	1	1	1	1	1	1	0	1	1	1	1	1	1	1	1	1	1	0	0	1	1	1	1	1	1	1	0	1	1	1	1	1	1	0	0	1	0	1	1	0	1	1	1
Unspecified_unknown neg outcome	1	1	0	1	0	1	0	1	1	1	1	1	1	0	0	0	0	0	1	0	1	0	1	1	1	1	0	1	0	0	0	0	1	1	0	0	1	0	0	0	1	0	0	1	1	0	1	0
Valuing being informed	0	1	1	0	1	1	1	1	1	0	1	0	1	0	0	1	0	1	0	0	1	0	1	0	1	0	0	1	1	1	1	1	1	1	1	1	1	0	0	1	1	1	0	0	0	1	1	0
Vax are bad	0	0	1	1	0	0	0	0	0	0	0	0	1	1	0	0	0	0	0	0	0	0	0	0	0	1	1	0	0	0	0	0	0	0	0	0	0	0	0	0	1	0	0	0	0	0	0	0
Vax are good	1	1	0	1	1	0	1	0	0	0	1	1	0	1	0	1	0	0	0	0	0	0	0	0	1	0	0	1	0	1	0	0	1	0	0	1	1	1	0	0	0	0	0	0	0	1	0	0
Vax protects baby	1	0	0	0	1	1	1	1	1	1	0	1	0	0	1	0	0	1	0	0	1	1	0	1	1	0	0	0	1	0	0	1	1	1	0	0	0	0	0	1	0	0	0	1	1	1	0	1
Woman decides	1	1	0	0	0	0	0	1	1	0	1	0	1	1	0	0	0	0	0	1	0	0	0	0	0	1	0	0	1	0	1	0	1	0	1	0	1	0	0	1	0	0	0	1	0	0	1	0

## Sheet: Dataset 3
	Interviews in site/vignette order
	1	2	3	4	5	6	7	8	9	10	11	12	13	14	15	16	17	18	19	20	21	22	23	24	25	26	27	28	29	30	31	32	33	34	35	36	37	38	39	40	41	42	43	44	45	46	47	48	49
Theme/Code	A : V1_B063_22_Apr_2013	B : V1_B096_25_Apr_2013	C : V1_B126_18_Apr13	D : V1_B220_25_Apr_2013	E : V1_B291_29_Apr_2013	F : V1_B308_22_Apr13	G : V14_B014_21_Mar13	H : V14_B021_15_Mar_2013	I : V14_B121_15_Mar_2013	J : V14_B175_18_Mar_2013	K : V14_B332_18_Mar_2013	L : V2_B058_04_Apr_2013	M : V2_B062_04_Apr_2013	N : V2_B089_28_Mar_2013	O : V2_B166_21_Mar_2013	P : V2_B208_25_Mar_2013	Q : V2_B214_06_May_2013	R : V2_B269_02_Apr_2013	S : V2_B367_25_Mar_2013	T : V24_B011_25_Feb_2013 EN comments	U : V24_B090_25_Feb_2013 EN comments	V : V3_B040_11_Apr_2013	W : V3_B050_11_Apr_2013	X : V3_B079_16_Apr13	Y : V3_B185_08_Apr_2013	Z : V3_B249_08_Apr_2013	AA : V3_B280_15_Apr13	AB : V3_B292_18_Apr13	AC : V34_B317_13_Mar_2013	AD : V34_B348_13_Mar_2013	AE : V1_P072_03_Apr__2013	AF : V1_P132_15_Mar_2013	AG : V1_P177_25_Mar_2013	AH : V1_P187_12__Mar__2013	AI : V1_P253_05 Mar 2013 - en comments	AJ : V1_P261_Mar_2013	AK : V1_P264_14__Mar_2013	AL : V1_P267_15_Mar_2013	AM : V14_P217_05 Mar 2013 for upload	AN : V14_P310_13_Mar_2013 EN comments	AO : V14_P384_05 Mar 2013 for upload	AP : V2_P012_05_-Ap-_2013	AQ : V2_P094_20_-Mar-_2013	AR : V2_P120_22_Apr_2013	AS : V2_P123_10_Apr_2013	AT : V2_P166_10_Apr_13	AU : V2_P201_17 Apr 2013	AV : V2_P236_09_Apr_2013	AW : V2_P252_05_Apr_2013
Access issues	0	0	0	0	0	0	0	0	0	0	0	0	0	0	0	1	0	0	0	0	0	0	0	0	0	0	0	0	0	0	0	0	0	0	0	1	0	0	0	0	0	0	0	0	0	0	0	0	0
Aged	0	0	0	0	0	0	0	0	0	0	0	0	0	0	0	0	0	0	0	0	0	0	1	0	0	1	0	0	0	0	0	0	0	0	0	0	0	0	0	0	0	0	0	0	0	0	0	0	0
Alcohol	0	0	0	0	0	0	0	0	0	0	0	0	0	0	0	0	0	0	0	0	0	0	0	0	0	0	0	1	0	0	0	0	0	0	0	0	0	0	0	0	0	0	0	0	0	1	1	1	0
Because men may take advantage	0	0	1	0	0	0	0	0	0	0	0	0	0	0	0	0	0	0	0	0	0	0	0	0	0	0	0	0	0	0	0	0	1	0	0	0	0	0	0	0	0	0	0	0	0	0	0	0	0
C w partner of unknown status	0	0	0	0	0	0	0	0	0	0	1	0	1	0	0	0	1	0	0	1	0	0	0	0	1	0	0	0	1	0	0	0	0	0	1	0	1	0	1	0	0	0	0	0	0	1	0	0	0
C w unfamiliar or untrusted partner	0	0	0	0	0	0	0	0	0	0	0	0	0	0	0	0	0	0	0	1	0	0	0	0	0	0	0	0	1	0	1	0	1	1	1	0	0	0	1	0	1	0	0	1	0	0	0	0	1
Can't take pills forever	0	0	0	0	0	0	0	0	0	0	0	0	0	0	0	0	0	0	0	0	0	0	0	0	0	0	0	0	0	0	0	0	0	0	0	0	0	0	0	0	0	0	0	0	0	0	0	0	0
Condom as back-up	0	0	0	0	0	0	0	0	0	1	0	0	0	0	0	0	0	0	0	1	0	0	0	0	0	0	0	0	0	0	0	0	0	0	0	0	0	0	0	0	0	0	0	0	0	0	0	0	0
Condom as FP	0	0	0	0	0	0	0	0	0	0	1	0	0	0	0	0	0	1	0	0	0	0	0	0	0	0	0	0	0	0	0	0	1	0	0	0	0	0	0	0	0	0	0	0	0	0	0	0	0
Condom as STI prevention	0	0	0	0	0	0	0	0	0	0	0	0	0	1	0	0	0	0	0	0	0	0	0	0	0	0	0	0	1	0	1	0	0	0	0	0	0	1	1	0	0	0	0	0	0	0	0	0	0
Condom not 100% anyway	0	0	0	0	0	0	0	1	0	0	0	0	0	0	0	0	0	1	1	0	0	0	0	0	0	0	0	0	1	0	0	0	0	0	0	0	0	0	0	0	0	0	0	0	0	0	0	0	1
Condoms reduce sexual pleasure	0	0	0	1	0	0	0	0	0	1	0	0	1	0	0	0	0	1	0	0	1	0	0	0	0	0	0	0	1	0	0	1	0	1	0	0	0	0	0	0	0	0	0	1	0	0	0	0	1
Cs as STI and pregnancy prevention	0	0	0	0	0	0	0	0	0	0	0	0	0	0	0	0	0	1	0	0	0	0	0	0	0	0	0	0	0	0	0	0	1	0	1	1	0	0	0	0	0	0	0	1	0	0	0	0	0
Decreased C use	0	0	0	0	0	0	1	1	0	1	0	0	0	0	0	0	1	0	0	1	0	1	0	0	0	0	1	0	0	0	1	1	0	1	0	0	0	0	0	0	0	0	0	0	1	0	0	0	0
Desire pregnancy	0	0	0	1	0	0	0	0	0	0	0	0	0	0	0	1	0	1	0	0	0	0	0	0	0	0	0	0	0	0	0	0	0	1	0	0	0	0	0	0	0	0	1	0	0	0	0	0	1
Different partners, different methods	0	0	0	0	0	1	0	0	0	1	1	0	1	0	0	0	1	0	0	1	0	0	0	1	1	0	0	1	1	0	1	0	1	1	1	0	1	0	1	0	1	0	0	1	0	1	0	0	1
Don't trust PrEP	0	0	0	0	0	0	0	0	0	0	0	0	0	0	0	0	0	0	0	0	0	0	0	0	0	0	0	0	1	0	0	0	0	0	0	0	0	1	0	0	0	0	0	0	0	0	0	0	0
Festive season	0	0	0	0	0	0	0	0	0	0	0	0	0	0	0	0	0	0	0	0	0	0	0	0	0	0	0	0	0	0	0	0	0	0	0	0	0	0	0	1	0	0	0	0	1	0	0	0	0
Financial gain - obligation	0	0	0	0	0	1	0	0	1	1	0	0	0	0	0	0	0	0	0	1	1	0	1	0	1	0	0	0	1	0	1	0	0	0	0	0	0	0	1	1	1	0	0	0	0	1	0	0	0
HIV negative test	0	0	0	0	0	0	0	0	1	0	0	0	0	0	0	0	0	0	0	0	0	0	0	0	0	0	0	0	0	0	0	0	0	0	0	1	0	0	0	0	0	0	0	0	0	0	0	0	0
HIV Testing as prevention tool	1	0	0	0	0	0	0	0	1	1	0	0	0	0	0	0	0	0	0	0	0	0	0	0	0	0	0	0	0	0	0	1	1	1	1	0	0	1	0	0	0	1	1	0	0	0	1	0	0
Lack of or mis-information about PrEP	0	0	1	0	1	1	0	0	0	0	0	0	1	0	0	0	0	0	0	0	0	1	0	0	1	0	0	1	0	0	0	0	0	1	1	0	0	0	0	1	1	0	1	0	0	0	1	0	0
Magic bullet	0	0	0	0	0	0	0	0	0	0	0	0	0	0	0	0	0	0	0	0	0	0	0	0	0	0	0	0	0	0	0	0	0	0	0	0	0	0	0	0	0	0	0	0	0	0	0	0	0
Marriage	0	0	1	0	0	0	0	0	0	0	0	0	0	0	0	0	0	0	0	0	0	0	0	0	0	0	0	0	0	0	0	0	0	1	0	0	0	0	0	0	0	0	0	0	0	0	0	0	0
May cause discord	0	0	0	0	0	0	0	0	0	0	0	0	0	0	0	0	0	0	0	0	0	0	0	1	0	0	0	0	0	0	0	1	1	0	1	0	0	1	0	0	0	0	0	0	0	1	1	0	1
Neither PrEP nor C 100% effective	1	1	0	0	0	0	1	1	1	0	0	1	0	0	0	1	0	0	1	1	0	0	0	0	0	0	0	0	0	1	0	1	0	1	0	0	0	0	0	0	0	0	0	0	0	0	1	0	0
No change to C use	1	1	0	1	1	1	0	1	1	0	1	0	0	1	0	1	0	1	1	0	0	0	1	1	1	1	0	1	0	1	0	0	1	0	1	1	0	1	0	1	1	0	1	1	0	1	1	1	1
No current partner	0	0	0	0	0	0	1	0	1	0	0	0	0	0	0	0	0	0	0	0	0	0	0	0	0	0	0	0	0	0	1	0	0	0	0	0	0	0	0	0	0	0	0	0	0	0	0	1	0
Partner doesn't like C	0	1	1	1	0	0	0	1	1	1	1	0	0	0	0	1	0	0	1	0	0	0	0	0	0	0	0	0	0	0	0	0	0	1	0	0	0	1	0	0	0	0	0	0	0	0	0	0	1
Partner familiarity or longevity	1	1	1	0	1	0	0	0	0	0	0	0	0	0	1	1	0	1	0	1	1	0	0	0	0	0	0	0	0	0	0	0	0	0	1	1	0	0	0	1	0	0	0	0	0	0	1	0	0
Partner love	0	0	0	1	0	0	0	0	0	0	0	0	1	0	0	0	0	1	0	1	1	0	0	0	0	1	0	0	0	0	0	0	0	0	0	0	0	1	1	0	1	1	0	1	0	1	0	0	0
Partner not around	0	0	0	0	0	0	0	0	0	0	0	0	0	0	0	0	0	0	0	0	0	0	0	0	0	0	0	1	0	0	0	0	0	0	0	0	0	0	0	0	0	0	0	0	0	0	0	0	0
Partner says to stop	0	0	0	0	0	0	0	0	0	0	0	0	0	0	0	0	0	0	0	0	0	0	0	0	0	0	0	0	0	0	0	0	0	0	0	1	0	0	0	0	0	0	0	0	0	0	0	0	0
Partner trust	0	1	0	0	1	0	0	0	1	0	0	0	0	0	0	0	0	0	0	0	0	0	0	0	0	0	0	0	1	0	0	0	0	0	1	0	1	1	0	1	0	0	0	0	0	1	0	0	0
People might see	0	0	0	0	0	0	0	0	0	0	0	0	1	0	0	0	0	0	0	0	1	0	0	0	0	0	0	0	0	0	0	0	0	0	0	0	0	0	0	0	0	0	0	0	0	0	0	0	0
Pregnancy	0	0	0	0	0	0	0	0	0	1	0	0	0	0	0	0	0	0	0	0	0	0	0	0	0	0	1	0	0	0	0	0	0	0	0	0	0	0	0	0	0	0	0	0	0	0	0	0	0
PrEP not 100% effective	1	0	1	0	1	0	0	1	1	1	1	1	0	0	0	1	1	0	1	1	1	1	1	0	1	1	1	0	1	1	1	1	1	1	1	0	0	1	0	1	1	1	1	0	1	1	1	1	0
PrEP protects	1	1	1	0	0	0	1	1	1	1	1	1	1	1	1	1	0	1	1	1	1	1	1	1	1	1	1	1	1	1	1	1	0	0	1	1	1	1	1	1	1	1	1	1	1	1	1	1	1
Reasons for breaks	0	0	0	0	0	0	0	0	0	0	0	0	0	0	0	0	0	0	0	0	1	0	0	0	0	0	0	0	0	0	0	0	0	0	0	0	0	0	0	0	0	0	0	0	0	0	0	0	0
Reduces chance of HIV acquisition	0	0	0	0	1	0	0	0	0	0	1	1	0	0	0	0	0	0	0	0	0	0	0	0	0	0	0	0	0	0	0	0	0	0	0	0	0	0	0	0	0	0	1	1	0	1	1	1	1
Risk behavior - Decrease	0	1	0	1	0	0	0	1	0	0	0	0	0	0	0	1	0	0	0	0	0	1	0	0	0	0	0	0	0	0	0	0	0	0	0	0	0	0	0	0	0	0	0	0	0	0	0	0	0
Risk behavior - Increase	0	1	1	0	1	0	0	0	0	0	0	0	0	0	0	1	0	1	0	1	1	1	0	1	1	0	0	1	0	0	1	1	1	1	1	0	0	1	1	0	1	0	0	0	1	0	1	1	0
Risk behavior - Stable	1	1	0	0	0	0	0	0	1	1	0	0	0	0	0	0	0	0	0	0	0	1	1	1	1	0	0	1	1	0	0	0	0	0	0	0	0	0	0	0	0	0	0	1	0	1	0	0	0
Seasons of PrEP	0	0	1	0	0	0	0	0	0	0	0	0	0	0	0	0	0	0	0	0	0	0	1	0	0	1	1	1	0	0	0	0	1	1	0	0	0	0	0	0	0	0	0	0	1	0	0	1	0
Side effects	0	0	0	0	0	0	0	0	0	1	0	0	0	0	0	1	1	0	0	0	0	0	0	0	1	0	0	0	0	0	0	0	0	1	0	0	0	0	0	0	0	0	0	1	0	0	0	0	0
So he can protect himself too	0	0	0	0	0	0	0	0	0	0	0	1	0	1	0	0	0	0	1	0	0	0	0	0	1	0	0	0	0	0	0	0	0	1	0	1	0	0	0	0	0	0	0	0	0	0	0	0	0
So he knows what pills are for	0	0	0	0	0	0	0	0	0	0	0	1	0	1	0	0	0	0	1	0	1	1	1	0	0	1	1	0	0	0	0	1	0	0	0	0	0	1	0	0	0	0	0	0	0	1	0	1	1
Stable.faithful.trust partner	0	0	0	0	0	0	0	0	0	0	0	0	0	0	0	0	0	0	0	0	0	0	0	0	0	0	0	0	0	0	0	0	0	0	0	0	0	0	0	0	0	0	0	0	0	0	0	0	0
Stressfulperiods.illhealth	0	1	0	0	0	0	0	0	0	0	0	0	0	0	0	0	0	0	0	0	0	0	0	1	0	0	0	0	0	1	0	0	0	1	0	0	0	0	0	0	0	0	0	0	0	0	0	0	0
To avoid conflict	0	0	0	0	0	0	0	0	0	0	0	0	0	0	0	0	0	0	0	0	0	0	0	1	0	0	0	0	0	0	1	0	0	0	0	0	0	0	0	0	0	0	0	1	0	0	0	0	1
To casual partners	0	0	0	0	0	0	0	0	0	1	0	0	0	0	0	0	0	0	0	0	0	0	0	0	0	0	0	0	0	0	0	0	0	0	0	0	0	0	0	0	0	0	0	0	0	0	0	0	0
To maintain C use	0	0	0	0	0	0	1	0	1	0	0	0	0	0	0	0	0	0	0	0	0	0	0	0	0	0	0	0	0	0	0	0	0	0	0	0	0	0	0	0	0	0	0	0	0	0	0	0	0
Traveling	0	0	0	0	0	0	0	0	0	0	0	0	1	0	0	0	0	0	0	0	0	0	0	0	0	0	0	0	0	0	0	0	0	1	0	0	0	0	1	0	0	0	0	0	0	0	0	0	0
Trust	0	1	0	0	0	0	0	0	0	0	0	0	0	0	0	1	0	0	0	0	0	0	0	1	0	1	0	0	1	1	1	1	1	1	1	1	0	1	1	0	0	1	0	1	0	1	1	1	1
Women take sexual risks	0	0	0	0	0	0	0	0	0	1	0	0	0	0	0	0	0	0	0	0	0	0	0	0	0	0	0	0	0	0	0	0	1	0	0	0	0	1	0	0	0	0	0	0	0	0	0	0	0
(C=condom)
[truncated: 11 more columns]

## Sheet: Description
Description of dataset
There are three sheets, one for each dataset used in the bootstrap analyses.
Column A lists all of the codes used within the dataset in alphabetical order.
The remaining columns each represent the coding for a particular data collection event (1 individual interview). Columns are labeled with ID numbers, which represent the sequential order in which data were collected (in some cases, for a particular site or mode of data collection).
ID numbers may have additional information after the IDI0n. These are not important for this analysis.
Each cell indicates whether a particular code was used to code content in a particular transcript; that is, whether that theme was present within that interview or not. 1 = YES, 0 = NO.
